# Supplementary material for: Increased MARCKS Activity in BRAF Inhibitor-Resistant Melanoma Cells Is Essential for Their Enhanced Metastatic Behavior Independent of Elevated WNT5A and IL-6 Signaling
Source: Cancers (Basel). 2022 Dec 10;14(24):6077. doi: 10.3390/cancers14246077 (PMC9775662; doi:10.3390/cancers14246077)
Supplement: Supplementary file 1 [file cancers-14-06077-s001.zip]

Archive with 2 entries (2 files):
- File S1.pdf
- Supplementary Figures S1-S8.pdf
